# Supplementary material for: Long-Term Detection and Isolation of Severe Fever with Thrombocytopenia Syndrome (SFTS) Virus in Dog Urine
Source: Viruses. 2023 Nov 8;15(11):2228. doi: 10.3390/v15112228 (PMC10675301; doi:10.3390/v15112228)
Supplement: Supplementary file 1 [file viruses-15-02228-s001.zip]

Archive with 2 entries (2 files):
- Data S1. NP gene of SFTSV isolated from dog A and B.TXT
- Table S1. The SFTSV strains and accession numbers used in the phylogenetic analyses.xlsx
