# Supplementary material for: Long-Term Detection and Isolation of Severe Fever with Thrombocytopenia Syndrome (SFTS) Virus in Dog Urine
Source: Viruses. 2023 Nov 8;15(11):2228. doi: 10.3390/v15112228 (PMC10675301; doi:10.3390/v15112228)
Supplement: Supplementary file 1 [file viruses-15-02228-s001.zip › Table S1. The SFTSV strains and accession numbers used in the phylogenetic analyses.xlsx]

## Sheet: Supplementary Table 1
Supplementary Table 1. The SFTSV strains and accession numbers used in the phylogenetic analyses
Strain	Accession No.
2010-FQM	HQ419240
2010-WWX	HQ419242
2010-ZGQ	HQ419241
2012YSC6	KF711902
2012YSH93	KF711913
AH15	HQ141594
AHZ/China/2011	JQ670933
HB154/China/2011	JQ733562
HB155/China/2011	JQ733565
HB29	HM745932
JS2007-01	JF837595
JS2011-062	KC505137
JS26	HQ830168
JS3	HQ141603
JS4	HQ141606
LN2	HQ141609
SD24	HM802205
SDLZP01/2011	JQ693004
SDLZP05/2011	JQ693008
SDLZP08/2011	JQ693011
SDLZP09/2011	JQ693012
SDLZSheep01/2011	JQ693002
SDPLP01/2011	JQ693013
SPL004A_(Miyazaki_2012)	AB817997
SPL005A_(Hiroshima_2012)	AB817998
SPL010A_(Nagasaki_2005)	AB817999
SPL054A_(Kagoshima_2013)	AB985524
SPL057A_(Yamaguchi_2013)	AB985526
SPL060A_(Tokushima_2013)	AB985527
SPL062A_(Kumamoto_2013)	AB985528
SPL078A_(Kumamoto_2013)	AB985537
SPL082A_(Nagasaki_2013)	AB985538
SPL090A_(Okayama_2013)	AB985543
SPL097A_(Hyogo_2013)	AB985544
SPL100A_(Hyogo_2013)	AB985545
SPL106A_(Ehime_2013)	AB985548
SPL112A_(Hiroshima_2013)	AB985551
SPL117A_(Kumamoto_2013)	AB985553
SPL129A_(Miyazaki_2014)	AB985559
SPL130A_(Nagasaki2014)	AB985560
WCH/97/HN/China/2011	JQ341190
WWG	HQ171194
XCQ-A112S	JF906058
YG1_(Yamaguchi_2012)	AB817995
Zhejiang/01/2011	KJ597823
